# Supplementary material for: The Cerebellar Response to Visual Portion Size Cues Is Associated with the Portion Size Effect in Children
Source: Nutrients. 2024 Mar 5;16(5):738. doi: 10.3390/nu16050738 (PMC10933954; doi:10.3390/nu16050738)
Supplement: Supplementary file 1 [file nutrients-16-00738-s001.zip]

Archive with 1 entries (1 files):
- nutrients-2810163-supplementary.pdf
